# Supplementary material for: Experimental and Computational Study for the Design of Sulfathiazole Dosage Form with Clay Mineral
Source: Pharmaceutics. 2023 Feb 8;15(2):575. doi: 10.3390/pharmaceutics15020575 (PMC9967197; doi:10.3390/pharmaceutics15020575)
Supplement: Supplementary file 1 [file pharmaceutics-15-00575-s001.zip]

Archive with 1 entries (1 files):
- pharmaceutics-2144098-supplementary.pdf
